# Supplementary material for: Alterations in Intestinal Microbiota Composition in Mice Treated With Vitamin D3 or Cathelicidin
Source: Front Oncol. 2021 Dec 23;11:700038. doi: 10.3389/fonc.2021.700038 (PMC8732771; doi:10.3389/fonc.2021.700038)
Supplement: Supplementary file 3 [file Table_1.xlsx]

## Sheet: Sheet1
group	Sample name	Seq_num	Base_num	Mean_length	Min_length	Max_length
PBS	A_1	65482	28040129	428.211	272	477
PBS	A_2	62071	26560754	427.909	223	438
PBS	A_3	56067	23975460	427.622	273	432
PBS	A_4	49314	21098266	427.835	273	431
PBS	A_5	57877	24808483	428.641	277	431
PBS	A_6	65284	27971427	428.458	403	431
PBS	A_7	56334	23845622	423.29	231	479
PBS	A_8	45142	19292012	427.363	277	432
PBS	A_9	53184	22534795	423.714	270	498
PBS	A_10	43544	18615623	427.513	277	432
PBS	A_11	43866	18721491	426.788	277	527
PBS	A_12	54953	23384216	425.531	337	464
VD	B_1	52925	22539611	425.878	273	437
VD	B_2	57254	24172312	422.194	258	434
VD	B_3	64922	27753873	427.496	277	433
VD	B_4	70055	29621656	422.834	252	474
VD	B_5	55533	23660880	426.069	216	499
VD	B_6	63965	26830537	419.457	220	438
VD	B_7	53137	22479612	423.05	272	432
VD	B_8	57886	24698319	426.672	257	433
VD	B_9	61107	26061368	426.487	337	460
VD	B_10	51103	21811157	426.808	212	431
N0I	C_1	71651	30466075	425.201	257	433
N0I	C_2	55254	23480071	424.948	277	431
N0I	C_3	62233	26586128	427.203	270	431
N0I	C_4	52073	21989909	422.29	257	431
N0I	C_5	46337	19849527	428.373	270	522
N0I	C_6	39162	16755395	427.848	277	437
N0I	C_7	55881	23717499	424.429	363	464
N0I	C_8	43287	18288859	422.502	272	449
N0I	C_9	47246	19935393	421.949	277	500
N0I	C_10	52639	22548807	428.367	277	464
N4I	D_1	71062	30197443	424.945	277	437
N4I	D_2	57685	24539879	425.412	277	430
N4I	D_3	70532	30061063	426.205	202	436
N4I	D_4	57448	24468127	425.918	251	434
N4I	D_5	69039	29522766	427.624	270	497
N4I	D_6	56552	24021666	424.771	277	498
N4I	D_7	55136	23336960	423.262	228	439
N4I	D_8	56899	24078770	423.184	216	500
N4I	D_9	46832	19952472	426.044	232	437
N4I	D_10	73013	30964590	424.097	209	500
