# Supplementary material for: Alterations in Intestinal Microbiota Composition in Mice Treated With Vitamin D3 or Cathelicidin
Source: Front Oncol. 2021 Dec 23;11:700038. doi: 10.3389/fonc.2021.700038 (PMC8732771; doi:10.3389/fonc.2021.700038)
Supplement: Supplementary file 5 [file Table_3.xlsx]

## Sheet: Sheet1
Species name	PBS-Mean(%)	PBS-Sd(%)	VD-Mean(%)	VD-Sd(%)	N0I-Mean(%)	N0I-Sd(%)	N4I-Mean(%)	N4I-Sd(%)	Pvalue	Corrected pvalue	Effectsize	Pvalue	Corrected pvalue	Effectsize	Pvalue	Corrected pvalue	Effectsize	Pvalue	Corrected pvalue	Effectsize
g__norank_f__Muribaculaceae	6.744	8.62	22.04	15.53	17.23	13.02	23.28	16.27	0.04431	0.3056	15.29	0.4274	0.6913	6.042	0.03211	0.4007	10.49	0.9097	0.9759	-1.238
g__Lactobacillus	6.646	7.717	44.04	30.01	22.78	11.94	46.27	28.08	0.001384	0.04463	37.39	0.04515	0.3451	23.49	0.002169	0.09036	16.14	0.7913	0.9432	-2.234
g__Ruminococcaceae_UCG-014	0.4722	0.7802	2.625	2.68	0.3361	0.2433	1.184	1.885	0.004566	0.07363	2.153	0.273	0.6327	0.8478	0.4887	0.7196	-0.1362	0.08897	0.4942	1.441
g__Prevotellaceae_UCG-001	0.2173	0.6693	0.313	0.5842	0.06471	0.1054	0.9868	1.4	0.08936	0.4206	0.09567	0.01692	0.2659	0.9221	0.7627	0.9546	-0.1526	0.2729	0.6388	-0.6738
g__norank_f__norank_o__Gastranaerophilales	0.007364	0.01708	0.03307	0.06004	0.01055	0.01602	0.02964	0.02359	0.1868	0.5345	0.0257	0.04395	0.3451	0.0191	0.2648	0.6948	0.003182	0.1966	0.5947	0.003423
g__UBA1819	0.002375	0.006057	0.02394	0.02453	0.000285	0.0009014	0.0114	0.03308	0.003542	0.06527	0.02157	0.1336	0.4997	0.01112	0.6191	0.8346	-0.00209	0.04147	0.43	0.01254
g__Faecalibaculum	0.0002375	0.0008229	0.06813	0.1077	0.000285	0.0009014	0.00228	0.003236	0.008476	0.0994	0.06789	0.1115	0.4997	0.001995	0.9473	1	4.749e-05	0.1953	0.5947	0.06584
g__norank_f__norank_o__Rhodospirillales	0.0002375	0.0008229	0.008551	0.01933	0.00228	0.007211	0.01083	0.01846	0.01132	0.1216	0.008313	0.1497	0.4997	0.008551	0.8949	1	0.002043	0.8711	0.9759	-0.00228
g__unclassified_o__Lactobacillales	0.0002375	0.0008229	0.3175	0.4472	0.002565	0.004344	0.1596	0.2757	2.745e-05	0.00354	0.3173	0.04546	0.3451	0.1571	0.03402	0.4007	0.002327	0.2249	0.6388	0.1579
g__Staphylococcus	66.24	17.67	14.94	26.09	40.74	30.28	9.449	13.77	0.0008689	0.03736	-51.3	0.009108	0.2659	-31.29	0.05175	0.4043	-25.5	0.5708	0.8018	5.491
g__Escherichia-Shigella	3.435	11.86	0.0325	0.08616	0.07041	0.1825	0.001425	0.004507	0.5783	0.8109	-3.402	0.01331	0.2659	-0.06898	0.4053	0.6948	-3.364	0.01637	0.322	0.03107
g__A2	0.03634	0.08867	0.0114	0.01496	0.03563	0.03792	0.009977	0.01636	0.6322	0.8155	-0.02494	0.03182	0.3451	-0.02565	0.05159	0.4043	-0.0007148	0.5316	0.8018	0.001426
g__Enterococcus	4.724	8.307	0.09777	0.1309	0.1325	0.1103	0.7813	1.483	0.006815	0.08791	-4.626	0.2729	0.6327	0.6487	0.08049	0.5295	-4.591	0.05345	0.4505	-0.6835
g__Alloprevotella	0.7342	1.834	0.199	0.1918	0.1685	0.2175	2.128	2.338	0.7414	0.8856	-0.5353	0.007285	0.2659	1.96	0.8173	0.9558	-0.5658	0.0113	0.2667	-1.929
g__Desulfovibrio	0.4551	1.521	1.956	5.308	2.087	3.813	0.797	1.539	0.06425	0.3461	1.501	0.104	0.4997	-1.29	0.002144	0.09036	1.632	0.8796	0.9759	1.159
g__unclassified_c__Bacilli	0.31	0.4845	0.3677	0.6042	0.7243	0.4535	0.3406	0.4446	0.9474	1	0.05771	0.03764	0.3451	-0.3837	0.007557	0.1889	0.4143	0.9396	0.9901	0.02704
g__norank_f__norank_o__Mollicutes_RF39	0.2829	0.4758	0.2528	0.2626	0.08437	0.1076	0.2631	0.4234	0.3224	0.6622	-0.03011	0.7912	0.946	0.1788	0.3385	0.6948	-0.1986	0.241	0.6388	-0.01031
g__Ralstonia	0.1233	0.4172	0.007981	0.01677	0.000285	0.0009014	0.0008551	0.001924	0.4816	0.7059	-0.1153	0.5428	0.8179	0.0005701	0.04168	0.4007	-0.123	0.5509	0.8018	0.007126
g__Corynebacterium_1	0.1083	0.1032	0.006556	0.007242	0.0008551	0.001924	0	0	0.00588	0.08429	-0.1018	0.1681	0.4997	-0.0008551	0.0004329	0.05411	-0.1075	0.005943	0.1753	0.006555
g__Sphingomonas	0.07364	0.2479	0.004846	0.01148	0	0	0.0005701	0.001803	0.9703	1	-0.06879	0.3681	0.6327	0.0005701	0.02749	0.4007	-0.07364	0.1637	0.5815	0.004276
g__[Eubacterium]_xylanophilum_group	0.03516	0.07617	0.07839	0.0715	0.1582	0.2519	0.1736	0.2205	0.04306	0.3056	0.04322	0.8797	0.9621	0.01538	0.1025	0.6012	0.123	0.6764	0.8416	-0.09522
g__Muribaculum	0.03516	0.1093	0.2232	0.2075	0.2252	0.3786	0.2551	0.2362	0.02462	0.2269	0.188	0.2406	0.6327	0.02997	0.1452	0.648	0.19	0.7336	0.8925	-0.03194
g__Jeotgalicoccus	0.02993	0.03507	0.000285	0.0009014	0.0005701	0.001202	0	0	0.001952	0.05037	-0.02965	0.1675	0.4997	-0.00057	0.003434	0.1073	-0.02936	0.3681	0.6388	0.000285
g__Ruminiclostridium_5	0.0247	0.03212	0.09007	0.1332	0.1767	0.3053	0.08893	0.1812	0.0742	0.3829	0.06538	0.2729	0.6327	-0.0878	0.04055	0.4007	0.152	0.5957	0.808	0.00115
g__norank_f__Ruminococcaceae	0.01829	0.02282	0.07269	0.1063	0.04931	0.06949	0.05615	0.07301	0.04722	0.3056	0.05439	0.6227	0.8259	0.006843	0.2895	0.6948	0.03102	0.6227	0.8255	0.01653
g__unclassified_k__norank_d__Bacteria	0.01758	0.0216	0.03506	0.03578	0.01824	0.0124	0.007981	0.01273	0.1429	0.4726	0.01748	0.01189	0.2659	-0.01026	0.3203	0.6948	0.0006642	0.03268	0.4254	0.02708
g__Lachnospiraceae_UCG-001	0.01164	0.02253	0.0496	0.06374	0.01311	0.03189	0.0305	0.07919	0.04738	0.3056	0.03796	0.901	0.9621	0.01739	1	1	0.001471	0.09299	0.4942	0.0191
g__Lachnospiraceae_UCG-006	0.01164	0.009051	0.06585	0.06058	0.07383	0.08056	0.02879	0.03907	0.03383	0.2728	0.05421	0.4705	0.7501	-0.04503	0.1277	0.6183	0.06219	0.1725	0.5815	0.03705
g__Anaerotruncus	0.01093	0.02747	0.009692	0.01233	0.06442	0.1451	0.0005701	0.001202	0.4158	0.6622	-0.001235	0.0142	0.2659	-0.06385	0.2823	0.6948	0.05349	0.03605	0.4254	0.009122
g__Marvinbryantia	0.008314	0.01283	0.0285	0.04406	0.03392	0.03718	0.04618	0.08913	0.09689	0.4271	0.02019	0.5938	0.8199	0.01225	0.0462	0.4043	0.02561	0.9088	0.9759	-0.01767
g__unclassified_f__Prevotellaceae	0.006176	0.0181	0.000285	0.0009014	0.000285	0.0009014	0.04076	0.08032	0.6191	0.8155	-0.005891	0.04981	0.3451	0.04047	0.6191	0.8346	-0.005891	0.04981	0.4505	-0.04047
g__unclassified_p__Firmicutes	0.005938	0.01077	0.06214	0.07472	0.01967	0.02669	0.02651	0.04135	0.02135	0.2118	0.0562	0.9089	0.9621	0.006839	0.02943	0.4007	0.01373	0.1824	0.5928	0.03563
g__Acinetobacter	0.005463	0.01628	0.02109	0.05493	0.000285	0.0009014	0.001425	0.003618	0.1573	0.5055	0.01563	0.5428	0.8179	0.00114	0.2063	0.6904	-0.005178	0.07955	0.4694	0.01966
g__Rhodococcus	0.004276	0.01481	0.00171	0.002404	0	0	0.000285	0.0009014	0.138	0.4686	-0.002566	0.3681	0.6327	0.000285	0.4113	0.6948	-0.004276	0.1224	0.5553	0.001425
g__unclassified_f__Erysipelotrichaceae	0.004276	0.007639	0.008551	0.01383	0.0114	0.01876	0	0	0.293	0.6622	0.004276	0.07758	0.4267	-0.0114	0.7799	0.9546	0.007127	0.005858	0.1753	0.008551
g__Facklamia	0.002613	0.004114	0.0005701	0.001803	0	0	0	0	0.07802	0.3871	-0.002043	NA	NA	NA	0.01278	0.2663	-0.002613	0.3681	0.6388	0.0005701
g__Lactococcus	0.002375	0.006057	0.000285	0.0009014	0.01739	0.03074	3.449	6.603	0.6191	0.8155	-0.00209	0.01661	0.2659	3.432	0.1106	0.6012	0.01501	0.001444	0.0852	-3.449
g__Aerococcus	0.0019	0.001857	1.309	1.967	0.0005701	0.001202	0.000285	0.0009014	6.728e-05	0.00434	1.307	0.5828	0.8199	-0.000285	0.073	0.507	-0.00133	8.745e-05	0.01032	1.309
g__Anaerofustis	0.001188	0.001906	0.00171	0.001472	0.004561	0.007136	0.000285	0.0009014	0.3478	0.6622	0.0005224	0.1115	0.4997	-0.004275	0.4894	0.7196	0.003372	0.02516	0.4241	0.001425
g__Harryflintia	0.0007126	0.002469	0.001995	0.003305	0.007411	0.01188	0.0005701	0.001803	0.2592	0.6194	0.001283	0.0502	0.3451	-0.006841	0.03537	0.4007	0.006699	0.2781	0.6388	0.001425
g__Family_XIII_AD3011_group	0.0004751	0.00111	0.009692	0.02281	0.0008551	0.001924	0.004561	0.006745	0.02804	0.2411	0.009216	0.09281	0.4862	0.003705	0.806	0.9558	0.0003801	0.9045	0.9759	0.005132
g__[Eubacterium]_nodatum_group	0.0002375	0.0008229	0.0005701	0.001803	0.000285	0.0009014	0.003991	0.007742	0.8949	0.9952	0.0003325	0.0239	0.3286	0.003705	0.9473	1	4.75e-05	0.04373	0.43	-0.00342
g__Ruminococcaceae_UCG-010	0.0002375	0.0008229	0.007981	0.01056	0.009692	0.02249	0.00228	0.004207	0.003115	0.06527	0.007744	0.8815	0.9621	-0.007411	0.4074	0.6948	0.009454	0.09633	0.4942	0.005701
g__Akkermansia	0	0	0	0	0	0	0.1459	0.4279	NA	NA	NA	0.03498	0.3451	0.146	NA	NA	NA	0.03498	0.4254	-0.146

## Sheet: Sheet2
									VD vs PBS			N4I vs N0I			N0I vs PBS			VD vs N4I
Species name	PBS-Mean(%)	PBS-Sd(%)	VD-Mean(%)	VD-Sd(%)	N0I-Mean(%)	N0I-Sd(%)	N4I-Mean(%)	N4I-Sd(%)	Pvalue	Corrected pvalue	Effectsize	Pvalue	Corrected pvalue	Effectsize	Pvalue	Corrected pvalue	Effectsize	Pvalue	Corrected pvalue	Effectsize
g__norank_f__Muribaculaceae	6.744	8.62	22.04	15.53	17.23	13.02	23.28	16.27	0.04431	0.3056	15.29	0.4274	0.6913	6.042	0.03211	0.4007	10.49	0.9097	0.9759	-1.238
g__Lactobacillus	6.646	7.717	44.04	30.01	22.78	11.94	46.27	28.08	0.001384	0.04463	37.39	0.04515	0.3451	23.49	0.002169	0.09036	16.14	0.7913	0.9432	-2.234
g__Ruminococcaceae_UCG-014	0.4722	0.7802	2.625	2.68	0.3361	0.2433	1.184	1.885	0.004566	0.07363	2.153	0.273	0.6327	0.8478	0.4887	0.7196	-0.1362	0.08897	0.4942	1.441
g__Prevotellaceae_UCG-001	0.2173	0.6693	0.313	0.5842	0.06471	0.1054	0.9868	1.4	0.08936	0.4206	0.09567	0.01692	0.2659	0.9221	0.7627	0.9546	-0.1526	0.2729	0.6388	-0.6738
g__norank_f__norank_o__Gastranaerophilales	0.007364	0.01708	0.03307	0.06004	0.01055	0.01602	0.02964	0.02359	0.1868	0.5345	0.0257	0.04395	0.3451	0.0191	0.2648	0.6948	0.003182	0.1966	0.5947	0.003423
g__UBA1819	0.002375	0.006057	0.02394	0.02453	0.000285	0.0009014	0.0114	0.03308	0.003542	0.06527	0.02157	0.1336	0.4997	0.01112	0.6191	0.8346	-0.00209	0.04147	0.43	0.01254
g__Faecalibaculum	0.0002375	0.0008229	0.06813	0.1077	0.000285	0.0009014	0.00228	0.003236	0.008476	0.0994	0.06789	0.1115	0.4997	0.001995	0.9473	1	4.749e-05	0.1953	0.5947	0.06584
g__norank_f__norank_o__Rhodospirillales	0.0002375	0.0008229	0.008551	0.01933	0.00228	0.007211	0.01083	0.01846	0.01132	0.1216	0.008313	0.1497	0.4997	0.008551	0.8949	1	0.002043	0.8711	0.9759	-0.00228
g__unclassified_o__Lactobacillales	0.0002375	0.0008229	0.3175	0.4472	0.002565	0.004344	0.1596	0.2757	2.745e-05	0.00354	0.3173	0.04546	0.3451	0.1571	0.03402	0.4007	0.002327	0.2249	0.6388	0.1579
g__Staphylococcus	66.24	17.67	14.94	26.09	40.74	30.28	9.449	13.77	0.0008689	0.03736	-51.3	0.009108	0.2659	-31.29	0.05175	0.4043	-25.5	0.5708	0.8018	5.491
g__Escherichia-Shigella	3.435	11.86	0.0325	0.08616	0.07041	0.1825	0.001425	0.004507	0.5783	0.8109	-3.402	0.01331	0.2659	-0.06898	0.4053	0.6948	-3.364	0.01637	0.322	0.03107
g__A2	0.03634	0.08867	0.0114	0.01496	0.03563	0.03792	0.009977	0.01636	0.6322	0.8155	-0.02494	0.03182	0.3451	-0.02565	0.05159	0.4043	-0.0007148	0.5316	0.8018	0.001426
g__Enterococcus	4.724	8.307	0.09777	0.1309	0.1325	0.1103	0.7813	1.483	0.006815	0.08791	-4.626	0.2729	0.6327	0.6487	0.08049	0.5295	-4.591	0.05345	0.4505	-0.6835
g__Alloprevotella	0.7342	1.834	0.199	0.1918	0.1685	0.2175	2.128	2.338	0.7414	0.8856	-0.5353	0.007285	0.2659	1.96	0.8173	0.9558	-0.5658	0.0113	0.2667	-1.929
g__Desulfovibrio	0.4551	1.521	1.956	5.308	2.087	3.813	0.797	1.539	0.06425	0.3461	1.501	0.104	0.4997	-1.29	0.002144	0.09036	1.632	0.8796	0.9759	1.159
g__unclassified_c__Bacilli	0.31	0.4845	0.3677	0.6042	0.7243	0.4535	0.3406	0.4446	0.9474	1	0.05771	0.03764	0.3451	-0.3837	0.007557	0.1889	0.4143	0.9396	0.9901	0.02704
g__norank_f__norank_o__Mollicutes_RF39	0.2829	0.4758	0.2528	0.2626	0.08437	0.1076	0.2631	0.4234	0.3224	0.6622	-0.03011	0.7912	0.946	0.1788	0.3385	0.6948	-0.1986	0.241	0.6388	-0.01031
g__Ralstonia	0.1233	0.4172	0.007981	0.01677	0.000285	0.0009014	0.0008551	0.001924	0.4816	0.7059	-0.1153	0.5428	0.8179	0.0005701	0.04168	0.4007	-0.123	0.5509	0.8018	0.007126
g__Corynebacterium_1	0.1083	0.1032	0.006556	0.007242	0.0008551	0.001924	0	0	0.00588	0.08429	-0.1018	0.1681	0.4997	-0.0008551	0.0004329	0.05411	-0.1075	0.005943	0.1753	0.006555
g__Sphingomonas	0.07364	0.2479	0.004846	0.01148	0	0	0.0005701	0.001803	0.9703	1	-0.06879	0.3681	0.6327	0.0005701	0.02749	0.4007	-0.07364	0.1637	0.5815	0.004276
g__[Eubacterium]_xylanophilum_group	0.03516	0.07617	0.07839	0.0715	0.1582	0.2519	0.1736	0.2205	0.04306	0.3056	0.04322	0.8797	0.9621	0.01538	0.1025	0.6012	0.123	0.6764	0.8416	-0.09522
g__Muribaculum	0.03516	0.1093	0.2232	0.2075	0.2252	0.3786	0.2551	0.2362	0.02462	0.2269	0.188	0.2406	0.6327	0.02997	0.1452	0.648	0.19	0.7336	0.8925	-0.03194
g__Jeotgalicoccus	0.02993	0.03507	0.000285	0.0009014	0.0005701	0.001202	0	0	0.001952	0.05037	-0.02965	0.1675	0.4997	-0.00057	0.003434	0.1073	-0.02936	0.3681	0.6388	0.000285
g__Ruminiclostridium_5	0.0247	0.03212	0.09007	0.1332	0.1767	0.3053	0.08893	0.1812	0.0742	0.3829	0.06538	0.2729	0.6327	-0.0878	0.04055	0.4007	0.152	0.5957	0.808	0.00115
g__norank_f__Ruminococcaceae	0.01829	0.02282	0.07269	0.1063	0.04931	0.06949	0.05615	0.07301	0.04722	0.3056	0.05439	0.6227	0.8259	0.006843	0.2895	0.6948	0.03102	0.6227	0.8255	0.01653
g__unclassified_k__norank_d__Bacteria	0.01758	0.0216	0.03506	0.03578	0.01824	0.0124	0.007981	0.01273	0.1429	0.4726	0.01748	0.01189	0.2659	-0.01026	0.3203	0.6948	0.0006642	0.03268	0.4254	0.02708
g__Lachnospiraceae_UCG-001	0.01164	0.02253	0.0496	0.06374	0.01311	0.03189	0.0305	0.07919	0.04738	0.3056	0.03796	0.901	0.9621	0.01739	1	1	0.001471	0.09299	0.4942	0.0191
g__Lachnospiraceae_UCG-006	0.01164	0.009051	0.06585	0.06058	0.07383	0.08056	0.02879	0.03907	0.03383	0.2728	0.05421	0.4705	0.7501	-0.04503	0.1277	0.6183	0.06219	0.1725	0.5815	0.03705
g__Anaerotruncus	0.01093	0.02747	0.009692	0.01233	0.06442	0.1451	0.0005701	0.001202	0.4158	0.6622	-0.001235	0.0142	0.2659	-0.06385	0.2823	0.6948	0.05349	0.03605	0.4254	0.009122
g__Marvinbryantia	0.008314	0.01283	0.0285	0.04406	0.03392	0.03718	0.04618	0.08913	0.09689	0.4271	0.02019	0.5938	0.8199	0.01225	0.0462	0.4043	0.02561	0.9088	0.9759	-0.01767
g__unclassified_f__Prevotellaceae	0.006176	0.0181	0.000285	0.0009014	0.000285	0.0009014	0.04076	0.08032	0.6191	0.8155	-0.005891	0.04981	0.3451	0.04047	0.6191	0.8346	-0.005891	0.04981	0.4505	-0.04047
g__unclassified_p__Firmicutes	0.005938	0.01077	0.06214	0.07472	0.01967	0.02669	0.02651	0.04135	0.02135	0.2118	0.0562	0.9089	0.9621	0.006839	0.02943	0.4007	0.01373	0.1824	0.5928	0.03563
g__Acinetobacter	0.005463	0.01628	0.02109	0.05493	0.000285	0.0009014	0.001425	0.003618	0.1573	0.5055	0.01563	0.5428	0.8179	0.00114	0.2063	0.6904	-0.005178	0.07955	0.4694	0.01966
g__Rhodococcus	0.004276	0.01481	0.00171	0.002404	0	0	0.000285	0.0009014	0.138	0.4686	-0.002566	0.3681	0.6327	0.000285	0.4113	0.6948	-0.004276	0.1224	0.5553	0.001425
g__unclassified_f__Erysipelotrichaceae	0.004276	0.007639	0.008551	0.01383	0.0114	0.01876	0	0	0.293	0.6622	0.004276	0.07758	0.4267	-0.0114	0.7799	0.9546	0.007127	0.005858	0.1753	0.008551
g__Facklamia	0.002613	0.004114	0.0005701	0.001803	0	0	0	0	0.07802	0.3871	-0.002043	NA	NA	NA	0.01278	0.2663	-0.002613	0.3681	0.6388	0.0005701
g__Lactococcus	0.002375	0.006057	0.000285	0.0009014	0.01739	0.03074	3.449	6.603	0.6191	0.8155	-0.00209	0.01661	0.2659	3.432	0.1106	0.6012	0.01501	0.001444	0.0852	-3.449
g__Aerococcus	0.0019	0.001857	1.309	1.967	0.0005701	0.001202	0.000285	0.0009014	6.728e-05	0.00434	1.307	0.5828	0.8199	-0.000285	0.073	0.507	-0.00133	8.745e-05	0.01032	1.309
g__Anaerofustis	0.001188	0.001906	0.00171	0.001472	0.004561	0.007136	0.000285	0.0009014	0.3478	0.6622	0.0005224	0.1115	0.4997	-0.004275	0.4894	0.7196	0.003372	0.02516	0.4241	0.001425
g__Harryflintia	0.0007126	0.002469	0.001995	0.003305	0.007411	0.01188	0.0005701	0.001803	0.2592	0.6194	0.001283	0.0502	0.3451	-0.006841	0.03537	0.4007	0.006699	0.2781	0.6388	0.001425
g__Family_XIII_AD3011_group	0.0004751	0.00111	0.009692	0.02281	0.0008551	0.001924	0.004561	0.006745	0.02804	0.2411	0.009216	0.09281	0.4862	0.003705	0.806	0.9558	0.0003801	0.9045	0.9759	0.005132
g__[Eubacterium]_nodatum_group	0.0002375	0.0008229	0.0005701	0.001803	0.000285	0.0009014	0.003991	0.007742	0.8949	0.9952	0.0003325	0.0239	0.3286	0.003705	0.9473	1	4.75e-05	0.04373	0.43	-0.00342
g__Ruminococcaceae_UCG-010	0.0002375	0.0008229	0.007981	0.01056	0.009692	0.02249	0.00228	0.004207	0.003115	0.06527	0.007744	0.8815	0.9621	-0.007411	0.4074	0.6948	0.009454	0.09633	0.4942	0.005701
g__Akkermansia	0	0	0	0	0	0	0.1459	0.4279	NA	NA	NA	0.03498	0.3451	0.146	NA	NA	NA	0.03498	0.4254	-0.146
